# Supplementary material for: Inferring Drug Set and Identifying the Mechanism of Drugs for PC3
Source: Int J Mol Sci. 2024 Jan 7;25(2):765. doi: 10.3390/ijms25020765 (PMC10815650; doi:10.3390/ijms25020765)
Supplement: Supplementary file 1 [file ijms-25-00765-s001.zip]

Archive with 1 entries (1 files):
- ijms-2737251-supplementary.pdf
